# Supplementary material for: Profiles of Hesitancy Toward the Herpes Zoster Vaccine Among Older Adults in China: A Latent Profile Analysis
Source: Vaccines (Basel). 2026 Apr 8;14(4):331. doi: 10.3390/vaccines14040331 (PMC13119683; doi:10.3390/vaccines14040331)
Supplement: Supplementary file 1 [file vaccines-14-00331-s001.zip]

Archive with 1 entries (1 files):
- vaccines-4204695-supplementary.pdf
